# Supplementary material for: Quantitative Physiologic MRI Combined with Feature Engineering for Developing Machine Learning-Based Prediction Models to Distinguish Glioblastomas from Single Brain Metastases
Source: Diagnostics (Basel). 2024 Dec 27;15(1):38. doi: 10.3390/diagnostics15010038 (PMC11720653; doi:10.3390/diagnostics15010038)
Supplement: Supplementary file 1 [file diagnostics-15-00038-s001.zip]

Archive with 1 entries (1 files):
- diagnostics-3308021-supplementary.pdf
